# Supplementary material for: Recycling of Poly(lactic acid): From Molecular Degradation to Circular End-of-Life Strategies
Source: Polymers (Basel). 2026 Jul 15;18(14):1731. doi: 10.3390/polym18141731 (PMC13418005; doi:10.3390/polym18141731)
Supplement: Supplementary file 1 [file polymers-18-01731-s001.zip]

Archive with 1 entries (1 files):
- polymers-4434596-supplementary.pdf
